# Supplementary material for: Impact of Powder Properties on the Rheological Behavior of Excipients
Source: Pharmaceutics. 2021 Aug 4;13(8):1198. doi: 10.3390/pharmaceutics13081198 (PMC8398033; doi:10.3390/pharmaceutics13081198)
Supplement: Supplementary file 1 [file pharmaceutics-13-01198-s001.zip]

Archive with 1 entries (1 files):
- pharmaceutics-1300795-supplementary.pdf
